# Supplementary material for: Alterations in the gut microbiota and metabolite profiles of patients with Kashin-Beck disease, an endemic osteoarthritis in China
Source: Cell Death Dis. 2021 Oct 28;12(11):1015. doi: 10.1038/s41419-021-04322-2 (PMC8553765; doi:10.1038/s41419-021-04322-2)
Supplement: Supplementary file 8 — Table S2 [file 41419_2021_4322_MOESM8_ESM.xlsx]

## Sheet: Sheet1
Stage	Sample ID	Number of Reads	Number of Features
KBD	K12	70076	208
	K15	61666	162
	K17	60524	403
	K19	46850	207
	K24	51383	130
	K27	57405	249
	K28	55140	645
	K29	56913	290
	K3	56184	610
	K32	60507	200
	K33	63973	362
	K34	57476	393
	K36	58613	122
	K37	54221	166
	K39	50893	198
	K40	91295	302
	K41	54416	253
	K42	64314	357
	K43	58803	459
	K45	63967	91
	K49	48327	224
	K50	49046	265
	K52	58519	548
	K53	60398	257
	K54	60678	150
	K55	52484	177
	K57	47358	275
	K58	60896	241
	K59	55010	273
	K6	60670	195
	K7	62880	210
	K9	51563	307
NC	N1	44031	165
	N17	52411	226
	N18	35835	182
	N19	55668	269
	N2	44244	283
	N22	63101	158
	N23	62172	354
	N24	52737	211
	N27	47732	232
	N29	57644	162
	N32	63398	192
	N35	49420	282
	N36	53599	239
	N37	63434	125
	N38	55120	190
	N41	52675	170
	N45	51781	614
	N46	41464	356
	N47	49761	283
	N48	45302	290
	N49	43774	182
	N50	54841	306
	N51	42274	189
	N53	55831	262
	N54	41831	158
	N55	46666	294
	N57	43012	222
	N61	51928	279
	N62	49984	350
	N64	47070	354
	N65	58927	333
	N67	47071	324
	N69	54956	345
	N73	58413	232
	N9	53744	204
