# Supplementary material for: Alterations in the gut microbiota and metabolite profiles of patients with Kashin-Beck disease, an endemic osteoarthritis in China
Source: Cell Death Dis. 2021 Oct 28;12(11):1015. doi: 10.1038/s41419-021-04322-2 (PMC8553765; doi:10.1038/s41419-021-04322-2)
Supplement: Supplementary file 10 — Table S4 [file 41419_2021_4322_MOESM10_ESM.xlsx]

## Sheet: Sheet1
Sample	Group	Raw_Tags	Raw_Bases	Valid_Tags	Valid_Bases	Valid%	Q20%	Q30%	GC%
N1	NC	60840	24.74M	60840	24.74M	100	95.53	87.84	55.84
N2	NC	55544	22.66M	55544	22.66M	100	96.55	90.45	54.41
N9	NC	63213	25.81M	63213	25.81M	100	97.28	92.18	55.85
N17	NC	67394	27.46M	67394	27.46M	100	96.45	90.16	54.36
N18	NC	54493	22.22M	54493	22.22M	100	94.41	86.39	54.28
N19	NC	64779	26.30M	64779	26.30M	100	97.58	92.91	52
N35	NC	64779	26.47M	64779	26.47M	100	95.97	89.08	53.04
N36	NC	64960	26.55M	64960	26.55M	100	96.95	91.23	54.57
N37	NC	72635	29.61M	72635	29.61M	100	97.48	92.68	57.05
N38	NC	64358	26.56M	64358	26.56M	100	97.15	91.98	55.28
N41	NC	70190	28.75M	70190	28.75M	100	95.91	88.77	55.16
N45	NC	61446	24.94M	61446	24.94M	100	97.53	92.7	52.87
N46	NC	56480	23.12M	56480	23.12M	100	95.89	88.73	52.95
N47	NC	62694	25.54M	62694	25.54M	100	96.71	90.73	53.37
N22	NC	73709	30.24M	73709	30.24M	100	97.45	92.54	56.75
N48	NC	56293	22.92M	56293	22.92M	100	97	91.54	52.07
N49	NC	90887	36.88M	90887	36.88M	100	91.98	80.65	53.16
N50	NC	65876	26.95M	65876	26.95M	100	97.16	91.82	53.05
N51	NC	60416	24.55M	60416	24.55M	100	95.54	87.92	51.65
N53	NC	66022	27.10M	66022	27.10M	100	97.38	92.28	54.33
N54	NC	61860	25.19M	61860	25.19M	100	94.89	86.42	54.88
N55	NC	59543	24.24M	59543	24.24M	100	96.55	90.37	52.95
N57	NC	52723	21.57M	52723	21.57M	100	96.94	91.19	54.28
N23	NC	74087	30.13M	74087	30.13M	100	97.14	91.9	53.24
N61	NC	61241	24.90M	61241	24.90M	100	97.39	92.33	52.89
N62	NC	63063	25.73M	63063	25.73M	100	96.64	90.69	53.15
N64	NC	61199	24.90M	61199	24.90M	100	96.53	90.16	52.15
N65	NC	69232	28.04M	69232	28.04M	100	97.35	92.09	54.3
N67	NC	55592	22.51M	55592	22.51M	100	97.26	92.15	54.03
N24	NC	64943	26.29M	64943	26.29M	100	96.78	90.8	53.24
N69	NC	63188	25.68M	63188	25.68M	100	97.63	93.06	55.18
N73	NC	70127	28.44M	70127	28.44M	100	96.99	91.45	53.41
K3	KBD	66209	27.41M	66209	27.41M	100	97.46	92.69	51.57
N27	NC	59420	24.29M	59420	24.29M	100	96.91	91.26	53.52
K6	KBD	68035	27.91M	68035	27.91M	100	97.66	93.16	56.95
K7	KBD	70174	29.16M	70174	29.16M	100	97.53	92.89	55.25
K9	KBD	65234	26.97M	65234	26.97M	100	96.2	89.65	52.87
K12	KBD	77872	32.38M	77872	32.38M	100	97.44	92.52	55.21
K15	KBD	71038	29.67M	71038	29.67M	100	97.28	92.17	55.43
K17	KBD	70615	29.02M	70615	29.02M	100	97.29	91.97	53.15
K19	KBD	61629	25.32M	61629	25.32M	100	95.81	88.48	51.56
K24	KBD	65947	27.59M	65947	27.59M	100	95.85	88.65	55.48
K27	KBD	64891	26.80M	64891	26.80M	100	97.68	93.28	55.69
K28	KBD	65039	26.69M	65039	26.69M	100	97.65	93.01	53.34
K29	KBD	65687	27.15M	65687	27.15M	100	97.51	92.82	53.18
K32	KBD	76091	32.01M	76091	32.01M	100	96.01	89.11	51.72
K33	KBD	71992	29.85M	71992	29.85M	100	97.59	92.97	55.8
N29	NC	69491	28.23M	69491	28.23M	100	97.07	91.5	54.81
K34	KBD	66593	27.42M	66593	27.42M	100	97.28	92.19	52.25
K36	KBD	70989	29.26M	70989	29.26M	100	96.79	90.98	57.14
K37	KBD	68734	28.12M	68734	28.12M	100	96.24	89.91	57.29
K39	KBD	59981	24.60M	59981	24.60M	100	97.23	92.16	55.18
K40	KBD	104662	43.73M	104662	43.73M	100	97.22	91.94	49.91
K41	KBD	64332	26.45M	64332	26.45M	100	97.3	92.22	51.64
K42	KBD	71603	29.45M	71603	29.45M	100	97.77	93.35	52.77
K43	KBD	67650	27.85M	67650	27.85M	100	97.5	92.84	52.27
K45	KBD	78337	32.41M	78337	32.41M	100	96.44	90.05	56.36
K49	KBD	57949	23.87M	57949	23.87M	100	96.92	91.47	52.08
K50	KBD	63168	26.07M	63168	26.07M	100	96.13	89.56	51.41
K52	KBD	69295	28.84M	69295	28.84M	100	97.38	92.51	52.7
K53	KBD	69601	28.40M	69601	28.40M	100	97.45	92.5	56.23
K54	KBD	70377	29.63M	70377	29.63M	100	97.09	91.77	51.74
K55	KBD	64382	26.53M	64382	26.53M	100	96.6	90.7	52.53
N32	NC	71465	29.32M	71465	29.32M	100	97.65	93.05	54.59
K57	KBD	53784	22.00M	53784	22.00M	100	97.63	93.11	54.82
K58	KBD	68903	28.30M	68903	28.30M	100	97.49	92.81	54.59
K59	KBD	68352	27.97M	68352	27.97M	100	96.73	90.77	54.26
