# Supplementary material for: Alterations in the gut microbiota and metabolite profiles of patients with Kashin-Beck disease, an endemic osteoarthritis in China
Source: Cell Death Dis. 2021 Oct 28;12(11):1015. doi: 10.1038/s41419-021-04322-2 (PMC8553765; doi:10.1038/s41419-021-04322-2)
Supplement: Supplementary file 11 — Table S5 [file 41419_2021_4322_MOESM11_ESM.xlsx]

## Sheet: Sheet1
Sample	observed species	shannon	simpson	chao1	goods_coverage
K12	205	5.30615	0.956075	206.75	0.999777
K15	160	3.9335	0.86135	162.769	0.999749
K17	393	5.80458	0.944153	399.487	0.999358
K19	206	5.3694	0.946827	207.667	0.99986
K24	129	4.83083	0.935311	129.5	0.999916
K27	244	3.58771	0.73174	245.552	0.999721
K28	627	6.70259	0.966386	635.873	0.998995
K29	289	5.48626	0.941359	293.231	0.999693
K3	603	7.13856	0.982454	632.118	0.998465
K32	199	4.92691	0.939319	210.769	0.999498
K33	351	5.79729	0.955386	361.043	0.999386
K34	390	6.19575	0.967524	400.636	0.999247
K36	120	3.60281	0.800249	121	0.999888
K37	165	2.44823	0.504578	165.062	0.999944
K39	198	3.55261	0.738041	199.235	0.999805
K40	296	5.08319	0.937327	304.55	0.99947
K41	253	5.11813	0.936271	256.438	0.999693
K42	346	6.37841	0.979287	354.161	0.999358
K43	449	6.72302	0.980318	456.386	0.999274
K45	91	2.21451	0.599054	93.8	0.999777
K49	223	5.3173	0.94526	223.6	0.999888
K50	264	5.82892	0.962249	265.4	0.999805
K52	541	6.55165	0.96495	563.475	0.998549
K53	255	4.27747	0.796568	264.13	0.999414
K54	148	3.69349	0.86305	148.833	0.999833
K55	177	4.54178	0.903022	177.5	0.999888
K57	273	3.91083	0.741097	273.7	0.999805
K58	237	4.64915	0.914546	238.667	0.999721
K59	269	5.45986	0.940274	270.867	0.999777
K6	190	2.78385	0.536774	192.25	0.999749
K7	207	4.42293	0.88846	219.364	0.999526
K9	307	5.3443	0.929392	309.75	0.999693
N1	164	4.90618	0.908148	164	1
N17	226	4.64311	0.893481	226.938	0.999833
N18	182	5.49491	0.94867	182	1
N19	266	5.5359	0.948396	267.05	0.999805
N2	279	5.08798	0.918988	279.913	0.999805
N22	155	3.92424	0.819514	159.5	0.999749
N23	349	5.89666	0.957579	365.714	0.999247
N24	211	4.49621	0.847189	211.714	0.99986
N27	230	5.25352	0.945477	230.2	0.999916
N29	160	4.07836	0.852682	161.875	0.999833
N32	191	4.9509	0.899832	195.667	0.999777
N35	282	6.43768	0.975913	282.462	0.999888
N36	235	4.74903	0.865561	239.5	0.999749
N37	125	2.12411	0.453949	126.2	0.999888
N38	187	4.52609	0.888761	188.364	0.999833
N41	170	5.08685	0.919829	171.667	0.99986
N45	605	6.79776	0.973751	616.727	0.9988
N46	356	6.49234	0.977134	357.125	0.999749
N47	280	5.82495	0.963846	282.895	0.999693
N48	288	5.52874	0.945914	288.231	0.999916
N49	182	5.80916	0.943529	182	1
N50	303	5.21785	0.921247	307.588	0.999637
N51	189	5.36458	0.950609	190	0.999888
N53	261	5.39329	0.941726	261.526	0.99986
N54	158	5.33403	0.936683	158.25	0.999944
N55	293	6.0405	0.964919	300.8	0.999637
N57	222	5.19895	0.936657	222.375	0.999916
N61	279	5.92308	0.969594	283.231	0.999693
N62	347	6.31456	0.972624	350.138	0.999609
N64	351	6.46673	0.977357	352.731	0.999721
N65	332	4.86111	0.874773	335.667	0.999665
N67	324	5.47545	0.923489	325.12	0.999777
N69	337	5.32552	0.887582	340.12	0.999637
N73	230	4.4802	0.897552	231.167	0.999805
N9	204	3.95144	0.751676	206.8	0.999777
