# Supplementary material for: Alterations in the gut microbiota and metabolite profiles of patients with Kashin-Beck disease, an endemic osteoarthritis in China
Source: Cell Death Dis. 2021 Oct 28;12(11):1015. doi: 10.1038/s41419-021-04322-2 (PMC8553765; doi:10.1038/s41419-021-04322-2)
Supplement: Supplementary file 12 — Table S6 [file 41419_2021_4322_MOESM12_ESM.xlsx]

## Sheet: KBD Vs NC
Phylum	N1	N2	N9	N17	N18	N19	N35	N36	N37	N38	N41	N45	N46	N47	N22	N48	N49	N50	N51	N53	N54	N55	N57	N23	N61	N62	N64	N65	N67	N24	N69	N73	K3	N27	K6	K7	K9	K12	K15	K17	K19	K24	K27	K28	K29	K32	K33	N29	K34
p__Firmicutes	51.407	60.1415	33.0567	65.0493	69.6944	84.3124	75.1862	56.0458	24.8589	48.7046	53.4295	81.9258	74.0353	73.2421	27.8189	80.0826	84.9431	54.5285	81.5844	55.5247	59.1188	76.4411	74.156	71.4309	71.8803	69.1761	80.6756	72.376	77.0751	85.2058	52.7367	77.3407	40.0239	62.9976	23.1383	29.7392	72.936	26.6311	45.5567	80.8588	72.2689	48.7788	38.8189	69.8857	42.9708	46.3153	29.2467	58.6167	57.0603
p__Actinobacteria	46.1425	27.7574	59.041	28.5017	24.1552	1.64547	7.99069	38.4149	74.1133	44.9075	38.6768	4.96707	9.73857	16.951	62.5806	0.803497	5.09435	22.9755	0.118276	28.5325	35.8801	10.0673	19.476	17.0623	13.3396	14.0125	3.08902	23.3051	19.734	7.70048	45.0979	13.2864	0.355973	21.3882	72.6108	35.6695	1.32847	26.3999	30.5484	3.57048	0.552828	24.4186	55.4516	2.11462	21.4151	3.39134	33.3735	37.7698	5.16911
p__Bacteroidetes	0.972042	6.22005	5.85554	6.07506	5.68997	12.9392	12.8106	3.2314	0.565943	6.1611	5.03465	10.3764	13.2669	7.86761	1.85734	17.9948	5.62206	20.6196	17.2683	14.9111	4.64488	10.0501	1.02995	8.17088	13.4532	11.2516	14.4657	2.49801	2.51535	5.8915	1.56671	8.71553	58.8014	14.11	1.7109	0.639313	25.3379	15.1193	22.1402	14.7115	23.3063	0.15764	5.41939	11.955	34.2892	48.682	7.65948	1.58906	34.7797
[truncated: 18 more columns]
