# Supplementary material for: Alterations in the gut microbiota and metabolite profiles of patients with Kashin-Beck disease, an endemic osteoarthritis in China
Source: Cell Death Dis. 2021 Oct 28;12(11):1015. doi: 10.1038/s41419-021-04322-2 (PMC8553765; doi:10.1038/s41419-021-04322-2)
Supplement: Supplementary file 13 — Table S7 [file 41419_2021_4322_MOESM13_ESM.xlsx]

## Sheet: KBD Vs NC
Genus	log2FC	wilcox.test.p_value	q_value	regulation
g__Alloprevotella	Inf	0.0004	0.0154	up
g__Fusobacterium	Inf	0.0004	0.0154	up
g__Anaerovibrio	Inf	0.0038	0.0694	up
g__Prevotellaceae_unclassified	Inf	0.0078	0.0967	up
g__Rikenellaceae_RC9_gut_group	Inf	0.0078	0.0967	up
g__Corynebacterium	Inf	0.0078	0.0967	up
g__Eubacterium]_nodatum_group	Inf	0.0078	0.0967	up
g__Succinivibrio	Inf	0.0159	0.1452	up
g__Selenomonas	Inf	0.0159	0.1452	up
g__Stomatobaculum	Inf	0.0159	0.1452	up
g__Clostridium]_innocuum_group	Inf	0.0324	0.2249	up
g__Howardella	Inf	0.0324	0.2249	up
g__Ruminococcaceae_UCG-011	Inf	0.0324	0.2249	up
g__Lachnoanaerobaculum	Inf	0.0324	0.2249	up
g__Ruminococcaceae_UCG-008	Inf	0.0324	0.2249	up
g__Robinsoniella	Inf	0.0324	0.2249	up
g__Anaerofilum	Inf	0.0324	0.2249	up
g__Hungatella	5.18207	0.0065	0.0967	up
g__Prevotella	4.22882	0.0259	0.2138	up
g__Gemella	3.5025	0.0209	0.1813	up
g__Prevotella_9	3.49015	0.0005	0.0174	up
g__Trichococcus	3.26849	0.0138	0.1451	up
g__Escherichia-Shigella	2.9107	0.0013	0.0322	up
g__Actinomyces	2.88982	0.0003	0.0149	up
g__Christensenellaceae_unclassified	2.33293	0.025	0.2116	up
g__Muribaculaceae_unclassified	2.313	0.0002	0.0116	up
g__Anaerotruncus	2.26589	0.0495	0.3067	up
g__Pseudomonas	1.87447	0.0371	0.2476	up
g__Rothia	1.51862	0.0036	0.0694	up
g__Megamonas	1.29853	0.0434	0.2738	up
g__Neisseria	1.22239	0.0389	0.2547	up
g__Lachnospiraceae_NK4A136_group	1.19265	0.0051	0.0804	up
g__Senegalimassilia	0.661198	0.0103	0.1153	up
g__Fournierella	0.14066	0.0265	0.2138	up
g__Erysipelotrichaceae_UCG-003	-0.408129	0.0086	0.1029	down
g__Lachnospiraceae_unclassified	-0.56834	0.0094	0.1087	down
g__Ruminococcaceae_UCG-013	-0.5757	0.011	0.1193	down
g__Lachnospira	-0.623567	0.0029	0.0629	down
g__Lachnospiraceae_ND3007_group	-0.658963	0.0143	0.1452	down
g__Clostridium_sensu_stricto_1	-0.783959	0.0347	0.2361	down
g__Firmicutes_unclassified	-0.840905	0.0189	0.1682	down
g__Faecalibacterium	-0.848511	0.0008	0.0214	down
g__Coprococcus_1	-0.988574	0.0077	0.0967	down
g__Lachnospiraceae_FCS020_group	-1.10008	0.0429	0.2738	down
g__Lachnospiraceae_UCG-004	-1.24495	0.0006	0.0174	down
g__Eubacterium	-1.24983	0.0038	0.0694	down
g__Fusicatenibacter	-1.28572	0.0021	0.0486	down
g__Delftia	-1.31394	0.0043	0.0711	down
g__Subdoligranulum	-1.4419	0.0001	0.0116	down
g__Roseburia	-1.46191	0.0002	0.0116	down
g__Eubacterium]_ventriosum_group	-1.71667	0.0006	0.0174	down
g__Agathobacter	-1.86114	0.0001	0.0116	down
g__Ruminococcus_2	-2.20506	0.0002	0.0116	down
g__Coprococcus_3	-2.2655	0	0	down
g__Tyzzerella_3	-2.4112	0.0155	0.1452	down
g__CAG-56	-2.67187	0.004	0.0694	down
