# Supplementary material for: Alterations in the gut microbiota and metabolite profiles of patients with Kashin-Beck disease, an endemic osteoarthritis in China
Source: Cell Death Dis. 2021 Oct 28;12(11):1015. doi: 10.1038/s41419-021-04322-2 (PMC8553765; doi:10.1038/s41419-021-04322-2)
Supplement: Supplementary file 15 — Table S9 [file 41419_2021_4322_MOESM15_ESM.xlsx]

## Sheet: KBD1_vs_NC
PathwayEntry	PathwayDefinition	S Unigene number	TS Unigene number	B Unigene number	TB Unigene number	pvalue
map02026	Biofilm formation - Escherichia coli	43	61805	74	352173	6.23679e-15
map00500	Starch and sucrose metabolism	1652	61805	8307	352173	1.31055e-08
map00052	Galactose metabolism	1222	61805	6227	352173	9.92222e-06
map01501	beta-Lactam resistance	609	61805	3026	352173	0.000128044
map00600	Sphingolipid metabolism	447	61805	2190	352173	0.000290874
map00999	Biosynthesis of secondary metabolites - unclassified	54	61805	207	352173	0.00136824
map00040	Pentose and glucuronate interconversions	606	61805	3121	352173	0.00346617
map00051	Fructose and mannose metabolism	742	61805	3874	352173	0.00476766
map00190	Oxidative phosphorylation	860	61805	4562	352173	0.0110175
map02010	ABC transporters	2574	61805	14087	352173	0.0112941
map00640	Propanoate metabolism	572	61805	2992	352173	0.0131903
map00670	One carbon pool by folate	507	61805	2638	352173	0.0133429
map00311	Penicillin and cephalosporin biosynthesis	42	61805	174	352173	0.0171384
map01053	Biosynthesis of siderophore group nonribosomal peptides	31	61805	122	352173	0.0184928
map00511	Other glycan degradation	541	61805	2839	352173	0.0189128
map01503	Cationic antimicrobial peptide (CAMP) resistance	391	61805	2030	352173	0.0235271
map03070	Bacterial secretion system	724	61805	3867	352173	0.0290228
map00630	Glyoxylate and dicarboxylate metabolism	737	61805	3939	352173	0.0291442
map00740	Riboflavin metabolism	280	61805	1447	352173	0.039641
map00061	Fatty acid biosynthesis	496	61805	2633	352173	0.043793
map00624	Polycyclic aromatic hydrocarbon degradation	5	61805	12	352173	0.0444034
map03040	Spliceosome	8	61805	24	352173	0.046517

## Sheet: KBD2_vs_NC
PathwayEntry	PathwayDefinition	S Unigene number	TS Unigene number	B Unigene number	TB Unigene number	pvalue
map02010	ABC transporters	1811	38891	14087	352173	3.80718e-12
map02030	Bacterial chemotaxis	246	38891	1657	352173	1.25203e-06
map02020	Two-component system	1813	38891	15011	352173	2.33282e-05
map03010	Ribosome	787	38891	6249	352173	5.73732e-05
map00791	Atrazine degradation	20	38891	76	352173	0.000166432
map00860	Porphyrin and chlorophyll metabolism	526	38891	4238	352173	0.00260993
map05111	Biofilm formation - Vibrio cholerae	29	38891	160	352173	0.00513284
map01502	Vancomycin resistance	243	38891	1880	352173	0.00578971
map04122	Sulfur relay system	209	38891	1615	352173	0.00927753
map00730	Thiamine metabolism	333	38891	2664	352173	0.00957905
map00515	Mannose type O-glycan biosyntheis	3	38891	6	352173	0.0208141
map00473	D-Alanine metabolism	70	38891	498	352173	0.0216339
map00920	Sulfur metabolism	251	38891	2010	352173	0.0222547
map02025	Biofilm formation - Pseudomonas aeruginosa	22	38891	129	352173	0.0258005
map00500	Starch and sucrose metabolism	963	38891	8307	352173	0.0556149
map00514	Other types of O-glycan biosynthesis	2	38891	4	352173	0.0628421
map01057	Biosynthesis of type II polyketide products	8	38891	41	352173	0.0767142
map03070	Bacterial secretion system	453	38891	3867	352173	0.095263
map00563	Glycosylphosphatidylinositol(GPI)-anchor biosynthesis	2	38891	5	352173	0.0971806
map00051	Fructose and mannose metabolism	453	38891	3874	352173	0.102277
map00261	Monobactam biosynthesis	134	38891	1091	352173	0.105135
map00365	Furfural degradation	1	38891	1	352173	0.110432
map02026	Biofilm formation - Escherichia coli	12	38891	74	352173	0.111851
map00460	Cyanoamino acid metabolism	209	38891	1750	352173	0.122545
map00300	Lysine biosynthesis	367	38891	3153	352173	0.148137
map01053	Biosynthesis of siderophore group nonribosomal peptides	17	38891	122	352173	0.188204
map00523	Polyketide sugar unit biosynthesis	121	38891	1017	352173	0.204689
map03060	Protein export	296	38891	2560	352173	0.208219
map03022	Basal transcription factors	16	38891	117	352173	0.2184
map00510	N-Glycan biosynthesis	4	38891	22	352173	0.219936
map01055	Biosynthesis of vancomycin group antibiotics	44	38891	356	352173	0.235993
map00472	D-Arginine and D-ornithine metabolism	8	38891	54	352173	0.242273
map00061	Fatty acid biosynthesis	302	38891	2633	352173	0.250056
map01503	Cationic antimicrobial peptide (CAMP) resistance	234	38891	2030	352173	0.252293
map00052	Galactose metabolism	704	38891	6227	352173	0.258082
map03020	RNA polymerase	139	38891	1192	352173	0.260229
map00564	Glycerophospholipid metabolism	304	38891	2659	352173	0.268452
map00400	Phenylalanine, tyrosine and tryptophan biosynthesis	378	38891	3329	352173	0.289956
map02024	Quorum sensing	1057	38891	9420	352173	0.293266
map00195	Photosynthesis	1	38891	3	352173	0.296057
map00790	Folate biosynthesis	222	38891	1941	352173	0.299379
map00640	Propanoate metabolism	338	38891	2992	352173	0.336723
map00680	Methane metabolism	471	38891	4187	352173	0.341567
map00770	Pantothenate and CoA biosynthesis	293	38891	2598	352173	0.359877
map00970	Aminoacyl-tRNA biosynthesis	757	38891	6775	352173	0.370601
map04112	Cell cycle - Caulobacter	1	38891	4	352173	0.373795
map01040	Biosynthesis of unsaturated fatty acids	71	38891	624	352173	0.41326
map00072	Synthesis and degradation of ketone bodies	20	38891	170	352173	0.417394
map00332	Carbapenem biosynthesis	42	38891	366	352173	0.420185
map00121	Secondary bile acid biosynthesis	24	38891	206	352173	0.42269
map00430	Taurine and hypotaurine metabolism	60	38891	529	352173	0.433407
map00627	Aminobenzoate degradation	26	38891	226	352173	0.443402
map00525	Acarbose and validamycin biosynthesis	62	38891	551	352173	0.457716
map00260	Glycine, serine and threonine metabolism	497	38891	4482	352173	0.468046
map05100	Bacterial invasion of epithelial cells	14	38891	123	352173	0.494487
map00330	Arginine and proline metabolism	232	38891	2096	352173	0.495429

## Sheet: KBD1_vs_KBD2
PathwayEntry	PathwayDefinition	S Unigene number	TS Unigene number	B Unigene number	TB Unigene number	pvalue
map00511	Other glycan degradation	140	13220	2839	352173	0.00085507
map03010	Ribosome	279	13220	6249	352173	0.00199786
map00670	One carbon pool by folate	123	13220	2638	352173	0.00949764
map03410	Base excision repair	101	13220	2249	352173	0.039604
map00052	Galactose metabolism	257	13220	6227	352173	0.0645623
map00624	Polycyclic aromatic hydrocarbon degradation	2	13220	12	352173	0.0724503
map00770	Pantothenate and CoA biosynthesis	112	13220	2598	352173	0.0760626
map00360	Phenylalanine metabolism	54	13220	1194	352173	0.0953636
map00790	Folate biosynthesis	84	13220	1941	352173	0.103162
map00330	Arginine and proline metabolism	90	13220	2096	352173	0.107788
map00643	Styrene degradation	8	13220	129	352173	0.113346
map00750	Vitamin B6 metabolism	39	13220	855	352173	0.125784
map05134	Legionellosis	14	13220	267	352173	0.132915
map01054	Nonribosomal peptide structures	7	13220	113	352173	0.133379
map00525	Acarbose and validamycin biosynthesis	26	13220	551	352173	0.140764
map00626	Naphthalene degradation	21	13220	435	352173	0.146588
map00405	Phenazine biosynthesis	13	13220	254	352173	0.162392
map00400	Phenylalanine, tyrosine and tryptophan biosynthesis	136	13220	3329	352173	0.166933
map00190	Oxidative phosphorylation	184	13220	4562	352173	0.16815
map00480	Glutathione metabolism	39	13220	888	352173	0.1792
