# Supplementary material for: Alterations in the gut microbiota and metabolite profiles of patients with Kashin-Beck disease, an endemic osteoarthritis in China
Source: Cell Death Dis. 2021 Oct 28;12(11):1015. doi: 10.1038/s41419-021-04322-2 (PMC8553765; doi:10.1038/s41419-021-04322-2)
Supplement: Supplementary file 16 — Table S10 [file 41419_2021_4322_MOESM16_ESM.xlsx]

## Sheet: KBD_vs_NC
Pathway	Diff metbolites (NumCompound)	All metbolites (Background)	NumFeature	Pvalue	FDR	Level1	Level2
Biosynthesis of unsaturated fatty acids	3	54	3	0.001	0.001	Metabolism	Lipid metabolism
Synthesis and degradation of ketone bodies	1	6	1	0.001	0.001	Metabolism	Lipid metabolism
Longevity regulating pathway	1	10	1	0.001	0.001	Organismal Systems	Aging
Linoleic acid metabolism	1	28	1	0.001	0.001	Metabolism	Lipid metabolism
cAMP signaling pathway	1	40	1	0.001	0.001	Environmental Information Processing	Signal transduction
Butanoate metabolism	1	41	1	0.001	0.001	Metabolism	Carbohydratemetabolism
Fatty scid biosynthesis	1	50	1	0.001	0.001	Metabolism	Lipid metabolism

## Sheet: KBD1_vs_NC
Pathway	Diff metbolites (NumCompound)	All metbolites (Background)	NumFeature	Pvalue	FDR	Level1	Level2
Biosynthesis of unsaturated fatty acids	4	54	4	0.001	0.001	Metabolism	Lipid metabolism
Glycerophospholipid metabolism	3	52	5	0.001	0.001	Metabolism	Lipid metabolism
Synthesis and degradation of ketone bodics	1	6	1	0.001	0.001	Metabolism	Lipid metabolism
Longevity regulating pathway	1	10	1	0.001	0.001	Organismal Systems	Aging
Choline metabolism in cancer	1	11	1	0.001	0.003	Human Diseases	Cancers: Overview
Linoleic acid metabolism	1	28	1	0.003	0.005	Metabolism	Lipid metabolism
cAMP signaling pathway	1	40	1	0.004	0.005	Environmental Information Processing	Signal transduction
Butanoate metabolism	1	42	1	0.005	0.006	Metabolism	Carbohydrate metabolism
Fatty acid biosynthesis	1	50	1	0.011	0.012	Metabolism	Lipid metabolism
Phenylalanine metabolism

## Sheet: KBD2_vs_NC
Pathway	Diff metbolites (NumCompound)	All metbolites (Background)	NumFeature	Pvalue	FDR	Level1	Level2
Linoleic acid metabolism	2	28	2	0.001	0.001	Metabolism	Lipid metabolism
Biosynthesis of unsaturated fatty acids	2	54	2	0.001	0.001	Metabolism	Lipid metabolism
Longevity regulating pathway	1	10	1	0.001	0.001	Organismal Systems	Aging
Choline metabolism in cancer	1	11	1	0.001	0.001	Human Diseases	Cancers: Overview
Retrograde endocannabinoid signaling	1	19	1	0.001	0.001	Organismal Systems	Nervous system
alpha-Linolenic acid metabolism	1	42	1	0.001	0.001	Metabolism	Lipid metabolism
Fatty acid biosynthesis	1	50	1	0.001	0.001	Metabolism	Lipid metabolism
Glycerophospholipid metabolism	1	52	1	0.001	0.001	Metabolism	Lipid metabolism
Arachidonic acid metabolism	1	75	1	0.001	0.001	Metabolism	Lipid metabolism

## Sheet: KBD1_vs_KBD2
Pathway	Diff metbolites (NumCompound)	All metbolites (Background)	NumFeature	Pvalue	FDR	Level1	Level2
Pathogenic Escherichia coli infection	1	1	1	0	0	Human Diseases	Infectious diseases: Bacterial
Glvcerophospholipid metabolism	4	52	10	0.001	0.001	Metabolism	Lipid metabolism
Choline metabolism in cancer	2	11	5	0.001	0.001	Human Diseases	Cancers: Overview
Retrograde endocannabinoid signaling	2	19	3	0.001	0.001	Organismal Systems	Nervous system
Glycosylphosphatidylinositol (GPI)-anchor biosynthesis	1	3	1	0.001	0.001	Metabolism	Glycan biosynthesis and metabolism
Autophagy – animal	1	4	1	0.001	0.001	Cellular Processes	Transport and catabolism
Synthesis and degradation of ketone bodies	1	6	1	0.001	0.001	Metabolism
Sphingolipid signaling pathway	1	16	2	0.001	0.001	Environmental Information Processing	Signal transduction
Sphingolipid metabolism	1	25	2	0.001	0.002	Metabolism	Lipid metabolism
Linoleic acid metabolism	1	28	2	0.001	0.002	Metabolism	Lipid metabolism
cAMP signaling pathway	1	40	1	0.002	0.004	Environmental Information Processing
Butanoate metabolism	1	42	1	0.003	0.004	Metabolism
alpha-Linolenic acid_metabolism	1	42	2	0.003	0.004	Metabolism	Lipid metabolism
Fatty acid degradation	1	50	1	0.004	0.005	Metabolism
Phenylalanine metabolism	1	72	1	0.009	0.01	Metabolism	Amino acid metabolism
Arachidonic acid metabolism	1	75	2	0.009	0.01	Metabolism	Lipid metabolism
Fatty acids metabolism	1	106	1	0.018	0.02	Metabolism	Lipid metabolism
